# Supplementary material for: Mitochondrial Homeostasis Regulating Mitochondrial Number and Morphology Is a Distinguishing Feature of Skeletal Muscle Fiber Types in Marine Teleosts
Source: Int J Mol Sci. 2024 Jan 26;25(3):1512. doi: 10.3390/ijms25031512 (PMC10855733; doi:10.3390/ijms25031512)
Supplement: Supplementary file 1 [file ijms-25-01512-s001.zip]

Archive with 1 entries (1 files):
- ijms-2806418-supplementary-done.pdf
